# Supplementary material for: Case Report: Synchronous colorectal adenocarcinomas with discordant mismatch repair status: a case of lynch-like syndrome and serrated pathway association
Source: Front Oncol. 2026 Apr 27;16:1770875. doi: 10.3389/fonc.2026.1770875 (PMC13158114; doi:10.3389/fonc.2026.1770875)
Supplement: Supplementary file 2 [file Table1.xlsx]

## Sheet: Timeline of Key Clinical Events
No.	Date	Core Clinical Events
1	2023-03-15	Persistent abdominal pain and bloating began
2	2023-03-30	Fever and worsening symptoms prompted emergency admission
3	2023-04-02	Peritonitis improved; colonoscopy confirmed rectal adenocarcinoma
4	2023-04-03	Imaging studies completed preoperative staging
5	2023-04-07	Laparoscopic total colectomy was performed
6	2023-04-14	Pathology confirmed synchronous double primary CRC
7	2023-04-28	Molecular testing confirmed Lynch-like syndrome
8	2023-05-05	Adjuvant chemoradiotherapy was initiated
9	2023-09-10	Adjuvant treatment was completed
10	2025-04-07	24-month follow-up showed no evidence of recurrence
